# Supplementary material for: Botulinum Toxin Type A for Pediatric Torticollis: A Review of Clinical Research
Source: Toxins (Basel). 2025 Nov 1;17(11):543. doi: 10.3390/toxins17110543 (PMC12656473; doi:10.3390/toxins17110543)
Supplement: Supplementary file 1 [file toxins-17-00543-s001.zip]

Archive with 3 entries (2 files):
- toxins-3877995-supplementary/
- toxins-3877995-supplementary/Table S1 PRISMA-ScR Checklist.pdf
- toxins-3877995-supplementary/Table S2. Search strategies and search terms used in each database.pdf
